# Supplementary material for: Long-Term Manure Amendment Sustains Black Soil Biodiversity by Mitigating Acidification Induced by Chemical N Fertilization
Source: Microorganisms. 2022 Dec 25;11(1):64. doi: 10.3390/microorganisms11010064 (PMC9861357; doi:10.3390/microorganisms11010064)
Supplement: Supplementary file 1 [file microorganisms-11-00064-s001.zip]

Archive with 1 entries (1 files):
- microorganisms-2096621-supplementary.pdf
